# Supplementary material for: HRT Atlas v1.0 database: redefining human and mouse housekeeping genes and candidate reference transcripts by mining massive RNA-seq datasets
Source: Nucleic Acids Res. 2020 Jul 14;49(D1):D947–55. doi: 10.1093/nar/gkaa609 (PMC7778946; doi:10.1093/nar/gkaa609)
Supplement: gkaa609_Supplemental_Files [file gkaa609_supplemental_files.zip]

Archive with 5 entries (5 files):
- Supplementary_Figure 1_.docx
- Supplementary_Table1.xlsx
- Supplementary_Table2.pdf
- Supplementary_Table3.csv
- Supplementary_Table4.csv
