# Supplementary material for: HRT Atlas v1.0 database: redefining human and mouse housekeeping genes and candidate reference transcripts by mining massive RNA-seq datasets
Source: Nucleic Acids Res. 2020 Jul 14;49(D1):D947–55. doi: 10.1093/nar/gkaa609 (PMC7778946; doi:10.1093/nar/gkaa609)
Supplement: gkaa609_Supplemental_Files [file gkaa609_supplemental_files.zip › Supplementary_Table1.xlsx]

## Sheet: Common gene
This list presents the overlop of HRT Atlas HK genes list and the list produced using the summarized gene model
Gene
AARS
ABCB10
ABHD4
ACAD9
ACBD3
ACBD6
ACTR1A
ACTR1B
ADIPOR2
ADO
ADSS
AFF4
AGGF1
AHCY
AIDA
AKAP10
AKIRIN2
AKR7A2
AL135905.2
ALDH9A1
ALKBH5
ANAPC2
ANKRD40
ANKRD52
ANKS1A
ANP32B
AP2A1
AP2A2
AP3M1
APPL1
ARAF
ARF5
ARFGEF2
ARHGAP35
ARL14EP
ARL6IP1
ARL8A
ARMC1
ARPC1A
ARPC2
ASH1L
ASNA1
ATE1
ATF6
ATF6B
ATG3
ATP5ME
ATP6AP1
ATP6V1G1
ATXN7L3B
B4GALT3
B4GALT5
B4GAT1
BAZ1B
BCAS2
BLOC1S4
BMS1
BRAT1
BRD3
BRI3
BRK1
BSDC1
BTBD1
BTF3
BUD13
BUD31
C11orf98
C16orf72
C1orf174
C5orf15
C6orf120
C6orf47
C7orf26
C9orf16
C9orf78
CAB39
CACUL1
CAND1
CAPZA1
CASC3
CBR4
CBY1
CCDC22
CCDC85B
CCDC97
CCZ1
CDC23
CDC26
CDC42BPB
CDC5L
CDKN1B
CDKN2AIPNL
CEBPZ
CENPB
CERK
CFDP1
CHCHD1
CHCHD2
CHD2
CHMP4B
CHMP5
CHMP6
CIAO2B
CIB1
CLN5
CLPX
CMTR1
COA3
COA5
COG3
COG7
COMMD7
COX15
COX5B
COX6A1
COX7A2L
COX8A
CRADD
CREB3
CREG1
CRKL
CRY2
CSGALNACT2
CSRNP2
CTSZ
CUEDC2
CUL5
CYC1
DAD1
DAP
DCTN4
DCTN6
DDA1
DDRGK1
DDX18
DDX19A
DDX23
DDX27
DDX49
DDX50
DDX51
DEAF1
DENND4B
DENND6A
DENR
DESI1
DEXI
DHX15
DHX29
DHX38
DHX40
DIMT1
DKC1
DLST
DMAC1
DNAJA1
DNAJA2
DNAJB9
DNAJC1
DNAJC11
DNAJC13
DNAJC3
DNAJC5
DNAJC8
DNAJC9
DNASE2
DNLZ
DPM1
DPY30
DRG1
DTD1
DUSP11
DVL2
DVL3
DYNLL2
DYNLRB1
DYNLT1
E2F4
E4F1
EAPP
EEF1G
EEFSEC
EFCAB14
EID2
EIF1B
EIF2AK1
EIF2B1
EIF2S2
EIF2S3
EIF3I
EIF4EBP2
EIF4EBP3
EIF5B
ELAVL1
EMC2
EMC7
EMC8
ENTPD4
EPM2AIP1
EPRS
ERH
ERP44
EXOC2
EXOSC10
EXOSC8
FAF2
FAM122A
FAM174A
FAM20B
FAM220A
FAM50A
FAM8A1
FARSA
FBH1
FBRS
FBXL3
FBXO28
FBXW2
FBXW4
FDX1
FN3KRP
FNBP4
FOXJ2
FRG1
FTSJ3
FUBP3
FXR2
GADD45GIP1
GATAD1
GATAD2B
GBF1
GCN1
GDI1
GGA2
GHITM
GID8
GIGYF1
GINM1
GLE1
GLG1
GLO1
GLRX5
GNG10
GNL2
GNPAT
GNPTG
GOLGA5
GOLGB1
GOLPH3
GORASP2
GPKOW
GRK2
GRPEL1
GSK3A
GTF2B
GTF2F2
GTF3A
GTF3C3
GTF3C6
H1FX
H2AFJ
HAT1
HEXIM1
HIGD2A
HINT2
HINT3
HLA-E
HMGN2
HMGN4
HMGXB3
HNRNPA0
HNRNPA2B1
HNRNPH2
HNRNPUL2
HPF1
HSBP1
HSD17B12
HSPA4
HSPA9
HTT
ICMT
IER3IP1
IGBP1
IKZF5
ILF2
ILKAP
IMPAD1
INTS12
IPO7
IPO8
IPO9
IQCB1
IQSEC1
IRF2BP1
IRF2BPL
ISCA1
IWS1
JAK1
KBTBD2
KCTD5
KCTD9
KHDRBS1
KIAA0100
KIF1BP
KIF5B
KPNA6
KRCC1
KRTCAP2
LAMP1
LAMTOR2
LAPTM4A
LENG1
LETM1
LMAN1
LMAN2L
LRRC41
LRRC47
LRRC59
LSG1
LSM1
LSM10
LSM12
LSM2
LSM3
LTV1
MAD2L1BP
MAGEF1
MAGOH
MAGT1
MAML1
MAN1A2
MAPK1IP1L
MAPK8IP3
MAPRE1
MARCH5
MAU2
MEA1
MED10
MED11
MED19
MED28
MED4
MED9
MEPCE
MFAP1
MFSD14A
MFSD14B
MIF
MIIP
MOB1A
MPHOSPH10
MRFAP1
MRFAP1L1
MRGBP
MRM3
MRPL12
MRPL14
MRPL16
MRPL18
MRPL20
MRPL22
MRPL32
MRPL37
MRPL38
MRPL41
MRPL44
MRPL46
MRPL54
MRPL57
MRPL58
MRPL9
MRPS10
MRPS14
MRPS2
MRPS26
MRPS30
MRPS34
MRPS5
MRPS6
MRPS9
MRTO4
MTOR
MTREX
MUL1
MYDGF
MYH9
NAPG
NAT10
NCBP1
NCOA5
NDUFA1
NDUFA4
NDUFA8
NDUFB7
NDUFV3
NEDD8
NELFB
NENF
NEU1
NFX1
NGDN
NINJ1
NMD3
NMT1
NOB1
NOC2L
NOL7
NOP10
NOP58
NOP9
NR2F6
NSA2
NSMCE4A
NSRP1
NT5C2
NUBP1
NUCKS1
NUDT15
NUP133
NUP153
NUS1
ODR4
OGT
OSBP
OSER1
OVCA2
OXSR1
PAF1
PAFAH1B2
PARN
PARP1
PATL1
PBDC1
PBX2
PCBD1
PCBP1
PCGF5
PCIF1
PDAP1
PDCD7
PDE6D
PDIA3
PDPK1
PDS5A
PDZD11
PEBP1
PEF1
PELP1
PET117
PFDN2
PFKL
PGAM1
PHF13
PHF5A
PI4K2A
PIAS4
PIN4
PLCG1
PMM1
PMPCB
PMVK
PNO1
POFUT1
POLR1E
POLR2C
POLR2I
POLR2J
POLR2K
POLR2L
POLR3C
POLR3GL
POP7
PPA1
PPIB
PPID
PPIL4
PPP1R10
PPP1R15B
PPP1R37
PPP2R5A
PPP2R5B
PPP5C
PPTC7
PRADC1
PRDM4
PRDX6
PRKAA1
PRPF18
PRPF3
PRPF38A
PRPF6
PRPSAP1
PSMB1
PSMB2
PSMB4
PSMB6
PSMB7
PSMD14
PSMD3
PSMD5
PTDSS2
PTPN11
PTRH2
PURB
PWP1
PWP2
PYCR2
PYURF
R3HDM4
RAB11B
RAB12
RAB13
RAB14
RAB1B
RAB2B
RAB4A
RAB5A
RAB9A
RABGAP1
RALA
RAMAC
RANBP2
RANBP9
RARS2
RBM8A
RBMX2
RBSN
RBX1
RCC2
RCN1
RDH14
REXO1
REXO4
RGP1
RHOT2
RING1
RMND5A
RNF11
RNF113A
RNF114
RNF149
RNF168
RNF187
RNF20
RNF216
RP9
RPF1
RPIA
RPL10A
RPL35
RPL35A
RPL36AL
RPL39
RPL5
RPN1
RPRD2
RPS12
RPS19BP1
RPS25
RPS28
RPS4X
RRAGA
RRAGC
RRN3
RRP36
RRP7A
RRP9
RSAD1
RSL24D1
RTCB
RTF1
RTL8A
RTL8C
RXRB
SAMM50
SARNP
SART1
SART3
SBDS
SCAND1
SCYL2
SDHAF1
SEC61B
SENP2
SERINC1
SETD1A
SF3A2
SF3A3
SF3B4
SF3B5
SF3B6
SFPQ
SFSWAP
SFT2D1
SGTA
SH3BGRL
SHARPIN
SLC25A5
SLC25A6
SLC30A9
SLC35A1
SLC35A4
SLC4A1AP
SLU7
SMARCA5
SMARCC1
SMC3
SMDT1
SMIM26
SMU1
SMURF1
SMYD5
SNAP29
SNAPIN
SNF8
SNRNP35
SNRPF
SNX12
SNX17
SNX9
SP2
SPAG7
SPCS3
SPEN
SPOUT1
SPRYD3
SPTSSA
SRPRA
SRSF3
SRSF4
SRSF6
SRSF9
SSB
SSNA1
SSRP1
SSU72
STAT5B
STK38
STOML2
STT3B
STX4
STXBP3
SUGT1
SUMO3
SUPT6H
SURF1
SURF2
SURF4
SUSD6
SVBP
SYAP1
TAB1
TAF7
TAF9B
TAOK1
TAPBP
TAPT1
TARDBP
TATDN2
TAX1BP3
TBC1D10B
TBC1D20
TBC1D22B
TBK1
TCTA
TECPR1
TELO2
TENT4A
TERF2IP
TEX261
TFE3
THAP11
THAP12
THRAP3
TIMM17A
TIMM22
TMA7
TMED10
TMED7
TMED9
TMEM115
TMEM131
TMEM147
TMEM167A
TMEM167B
TMEM183A
TMEM203
TMEM248
TMEM258
TMEM30A
TMEM41A
TMEM42
TMEM43
TMEM50A
TMEM60
TMSB10
TMX3
TNKS2
TOMM20
TOMM22
TOMM70
TOP1
TOR1A
TOR1B
TPP2
TPR
TRA2A
TRAF7
TRIAP1
TRIM8
TRPC4AP
TSNAX
TSPYL1
TSR1
TSR2
TSR3
TTC37
TUBG1
TUSC2
TUT1
TWF2
TXNDC12
TXNDC9
UBAC1
UBE2A
UBE2G2
UBE2J1
UBE2Q1
UBE2R2
UBE2Z
UBE3C
UBL3
UBL4A
UBQLN4
UFC1
UFL1
UFM1
ULK1
UNC50
UQCRH
URM1
UROD
USP12
USP39
USP4
USPL1
UTP3
VAMP3
VAMP5
VBP1
VMA21
VPS16
VPS25
VPS26B
VPS26C
VPS36
VPS37B
VPS37C
VPS39
VPS52
VPS54
WASL
WBP11
WBP4
WDFY1
WDR45B
WDR55
WDR59
WDR75
WDR82
WHAMM
WRNIP1
XPC
XRCC5
YARS
YIPF3
YIPF6
YJU2
YTHDF1
YWHAG
YY1
ZBTB18
ZC3H15
ZDHHC6
ZFP91
ZKSCAN1
ZMAT2
ZMIZ1
ZMPSTE24
ZMYND19
ZNF146
ZNF22
ZNF622
ZNF672
ZNF768
ZNF777
ZNF865
ZNHIT1
ZRANB1
ZRANB2
ZRSR2
ZYG11B

## Sheet: Gene Model
This list presents all the genes that fulfilled our HK genes criteria when we used RPKM of the summarized gene model.
Gene
AARS
ABCB10
ABHD4
ABITRAM
AC008755.1
AC026470.1
ACAD9
ACBD3
ACBD6
ACP2
ACTR1A
ACTR1B
ADCK2
ADIPOR2
ADO
ADSS
AFF4
AGGF1
AHCY
AIDA
AIMP1
AKAP10
AKIRIN2
AKR7A2
AL135905.2
ALDH9A1
ALG5
ALKBH5
ALS2
AMMECR1L
ANAPC16
ANAPC2
ANKRD40
ANKRD52
ANKS1A
ANP32B
AP2A1
AP2A2
AP3M1
APPL1
ARAF
ARF5
ARFGEF2
ARGLU1
ARHGAP35
ARL14EP
ARL6IP1
ARL8A
ARMC1
ARMT1
ARPC1A
ARPC2
ASH1L
ASNA1
ATE1
ATF6
ATF6B
ATG3
ATP5ME
ATP6AP1
ATP6V1G1
ATXN7L3B
AUH
B4GALT3
B4GALT5
B4GAT1
BAZ1B
BCAS2
BIRC2
BLOC1S4
BMS1
BOD1L1
BRAT1
BRD3
BRI3
BRK1
BROX
BRWD1
BSDC1
BTBD1
BTF3
BUD13
BUD31
C11orf98
C16orf72
C1orf174
C1orf52
C2orf49
C5orf15
C6orf120
C6orf47
C7orf26
C9orf16
C9orf78
CAB39
CACUL1
CAND1
CAPZA1
CAPZA2
CASC3
CBR4
CBY1
CC2D1B
CCDC22
CCDC85B
CCDC93
CCDC97
CCZ1
CDC23
CDC26
CDC42BPB
CDC5L
CDKN1B
CDKN2AIPNL
CDYL
CEBPZ
CENPB
CERK
CFDP1
CHCHD1
CHCHD2
CHCHD5
CHD2
CHERP
CHMP4B
CHMP5
CHMP6
CIAO1
CIAO2B
CIB1
CIR1
CLN5
CLN6
CLPX
CMTR1
CNOT3
CNOT4
COA3
COA5
COG3
COG7
COMMD7
COX15
COX5B
COX6A1
COX7A2L
COX8A
CRADD
CREB3
CREG1
CRKL
CRY2
CSGALNACT2
CSRNP2
CTCF
CTR9
CTSZ
CUEDC2
CUL5
CWC22
CYC1
CZIB
DAD1
DAP
DCTN4
DCTN6
DDA1
DDRGK1
DDX18
DDX19A
DDX23
DDX27
DDX46
DDX49
DDX50
DDX51
DEAF1
DENND1A
DENND4B
DENND6A
DENR
DERPC
DESI1
DEXI
DFFA
DHX15
DHX29
DHX38
DHX40
DIMT1
DKC1
DLST
DMAC1
DNAJA1
DNAJA2
DNAJB12
DNAJB9
DNAJC1
DNAJC11
DNAJC13
DNAJC2
DNAJC3
DNAJC5
DNAJC8
DNAJC9
DNASE2
DNLZ
DPM1
DPY30
DRG1
DRG2
DTD1
DUSP11
DVL2
DVL3
DYNLL2
DYNLRB1
DYNLT1
DYRK1A
E2F4
E4F1
EAPP
EEF1G
EEFSEC
EFCAB14
EID2
EIF1B
EIF2AK1
EIF2AK4
EIF2B1
EIF2S2
EIF2S3
EIF3CL
EIF3I
EIF4EBP2
EIF4EBP3
EIF5B
EIPR1
ELAVL1
ELP1
EMC2
EMC7
EMC8
ENTPD4
EPM2AIP1
EPRS
ERCC3
ERH
ERICH1
ERP44
EXOC2
EXOSC1
EXOSC10
EXOSC8
FAF2
FAM120AOS
FAM122A
FAM133B
FAM174A
FAM193A
FAM204A
FAM20B
FAM220A
FAM50A
FAM8A1
FARS2
FARSA
FBH1
FBRS
FBRSL1
FBXL3
FBXO28
FBXO7
FBXW2
FBXW4
FDX1
FKBP15
FKBP3
FN3KRP
FNBP4
FNIP1
FOXJ2
FRG1
FTSJ3
FUBP3
FXR2
GABPA
GADD45GIP1
GATAD1
GATAD2B
GBF1
GCN1
GDI1
GGA2
GHITM
GID8
GIGYF1
GINM1
GLE1
GLG1
GLO1
GLRX5
GMEB2
GMPS
GNG10
GNL1
GNL2
GNPAT
GNPTG
GOLGA5
GOLGB1
GOLPH3
GON4L
GORASP2
GPBP1L1
GPKOW
GPR107
GRK2
GRPEL1
GSK3A
GTF2B
GTF2F2
GTF2H4
GTF3A
GTF3C3
GTF3C6
H1FX
H2AFJ
HAT1
HEXIM1
HIGD2A
HINT2
HINT3
HIRA
HLA-E
HMGN2
HMGN4
HMGXB3
HNRNPA0
HNRNPA2B1
HNRNPH2
HNRNPUL2
HPF1
HSBP1
HSD17B12
HSPA4
HSPA9
HTT
ICMT
IER3IP1
IGBP1
IKZF5
ILF2
ILKAP
IMPAD1
INTS1
INTS12
INTS4
IPO11
IPO7
IPO8
IPO9
IQCB1
IQSEC1
IREB2
IRF2BP1
IRF2BPL
ISCA1
IWS1
JAK1
KBTBD2
KCTD3
KCTD5
KCTD9
KHDRBS1
KIAA0100
KIF1BP
KIF5B
KPNA6
KRCC1
KRTCAP2
LAGE3
LAMP1
LAMTOR2
LAMTOR3
LAPTM4A
LENG1
LETM1
LMAN1
LMAN2L
LRRC41
LRRC47
LRRC59
LSG1
LSM1
LSM10
LSM12
LSM2
LSM3
LTV1
MAD2L1BP
MAGEF1
MAGOH
MAGT1
MAIP1
MAML1
MAN1A2
MAP2K7
MAP4K5
MAPK1IP1L
MAPK8IP3
MAPRE1
MARCH5
MAU2
MEA1
MED1
MED10
MED11
MED19
MED20
MED27
MED28
MED4
MED6
MED7
MED9
MEPCE
MESD
MEX3C
MFAP1
MFSD14A
MFSD14B
MICU2
MIER1
MIF
MIIP
MKKS
MMUT
MOB1A
MOSMO
MPHOSPH10
MRFAP1
MRFAP1L1
MRGBP
MRM3
MRPL12
MRPL13
MRPL14
MRPL16
MRPL18
MRPL20
MRPL22
MRPL32
MRPL37
MRPL38
MRPL41
MRPL44
MRPL46
MRPL54
MRPL57
MRPL58
MRPL9
MRPS10
MRPS14
MRPS15
MRPS2
MRPS26
MRPS30
MRPS34
MRPS5
MRPS6
MRPS9
MRTO4
MTMR12
MTOR
MTREX
MUL1
MXD4
MYDGF
MYH9
NAPG
NAT10
NCBP1
NCBP2AS2
NCOA5
NDUFA1
NDUFA4
NDUFA8
NDUFB7
NDUFS4
NDUFV2
NDUFV3
NEDD8
NELFB
NENF
NEU1
NFX1
NGDN
NINJ1
NKAPD1
NMD3
NMT1
NOB1
NOC2L
NOC4L
NOL10
NOL7
NOP10
NOP58
NOP9
NR2F6
NRF1
NSA2
NSMAF
NSMCE4A
NSRP1
NT5C2
NUBP1
NUCKS1
NUDT15
NUDT3
NUP133
NUP153
NUS1
ODR4
OGT
ORC3
OSBP
OSER1
OVCA2
OXSR1
PAF1
PAFAH1B2
PAK2
PANK4
PARN
PARP1
PATL1
PBDC1
PBX2
PCBD1
PCBP1
PCGF5
PCIF1
PCNP
PDAP1
PDCD7
PDE6D
PDIA3
PDPK1
PDS5A
PDZD11
PEBP1
PEF1
PELP1
PET117
PFDN2
PFKL
PGAM1
PHF13
PHF2
PHF5A
PI4K2A
PIAS4
PIGBOS1
PIGU
PIN4
PKN2
PLCG1
PMM1
PMPCB
PMVK
PNO1
POFUT1
POGK
POLDIP3
POLG
POLR1E
POLR2C
POLR2G
POLR2I
POLR2J
POLR2K
POLR2L
POLR2M
POLR3C
POLR3GL
POM121
POMP
POP5
POP7
PPA1
PPIB
PPID
PPIL2
PPIL4
PPP1R10
PPP1R15B
PPP1R37
PPP2R5A
PPP2R5B
PPP5C
PPTC7
PPWD1
PRADC1
PRDM4
PRDX6
PRKAA1
PRKRIP1
PRPF18
PRPF3
PRPF38A
PRPF4
PRPF6
PRPSAP1
PRRC1
PRRC2A
PSKH1
PSMB1
PSMB2
PSMB4
PSMB6
PSMB7
PSMC2
PSMD14
PSMD3
PSMD5
PTCD3
PTDSS2
PTPN11
PTRH2
PURB
PWP1
PWP2
PYCR2
PYURF
R3HDM4
RAB11B
RAB12
RAB13
RAB14
RAB1B
RAB2B
RAB4A
RAB5A
RAB9A
RABGAP1
RABGEF1
RALA
RALGAPA1
RAMAC
RANBP2
RANBP9
RARS2
RASA1
RBFA
RBM19
RBM48
RBM8A
RBMX2
RBSN
RBX1
RCC2
RCN1
RDH14
REXO1
REXO4
RFC1
RGP1
RHOT2
RING1
RIPK1
RMND5A
RNF103
RNF11
RNF113A
RNF114
RNF149
RNF168
RNF185
RNF187
RNF20
RNF216
RNF5
RP9
RPF1
RPIA
RPL10A
RPL35
RPL35A
RPL36AL
RPL39
RPL5
RPN1
RPRD2
RPS12
RPS19BP1
RPS25
RPS28
RPS4X
RRAGA
RRAGC
RRM2B
RRN3
RRP36
RRP7A
RRP8
RRP9
RSAD1
RSL24D1
RTCB
RTF1
RTL8A
RTL8C
RXRB
SAMM50
SARNP
SART1
SART3
SBDS
SCAF4
SCAND1
SCYL2
SDHAF1
SEC61B
SENP2
SERINC1
SETD1A
SF3A2
SF3A3
SF3B4
SF3B5
SF3B6
SFPQ
SFSWAP
SFT2D1
SGTA
SH3BGRL
SHARPIN
SHOC2
SKI
SKIV2L
SLC25A5
SLC25A6
SLC30A9
SLC35A1
SLC35A4
SLC4A1AP
SLU7
SMARCA5
SMARCC1
SMC3
SMDT1
SMG5
SMIM20
SMIM26
SMIM7
SMNDC1
SMU1
SMURF1
SMYD5
SNAP29
SNAPIN
SNF8
SNRNP25
SNRNP27
SNRNP35
SNRNP40
SNRPB2
SNRPF
SNW1
SNX12
SNX17
SNX2
SNX9
SOCS5
SP2
SP3
SPAG7
SPCS3
SPEN
SPOUT1
SPRYD3
SPRYD7
SPTSSA
SRPRA
SRSF3
SRSF4
SRSF6
SRSF9
SSB
SSNA1
SSRP1
SSU72
STAT5B
STK38
STOML2
STT3B
STX18
STX4
STXBP3
SUGT1
SUMO3
SUPT6H
SURF1
SURF2
SURF4
SURF6
SUSD6
SUZ12
SVBP
SYAP1
TAB1
TAF12
TAF7
TAF9B
TAOK1
TAPBP
TAPT1
TARDBP
TATDN2
TAX1BP3
TBC1D10B
TBC1D20
TBC1D22B
TBK1
TCTA
TECPR1
TECPR2
TELO2
TENT4A
TERF2IP
TEX261
TFE3
THAP11
THAP12
THRAP3
TIMM17A
TIMM22
TM2D1
TM9SF2
TM9SF4
TMA7
TMED10
TMED7
TMED9
TMEM115
TMEM128
TMEM131
TMEM147
TMEM167A
TMEM167B
TMEM179B
TMEM183A
TMEM199
TMEM203
TMEM223
TMEM242
TMEM248
TMEM258
TMEM30A
TMEM41A
TMEM42
TMEM43
TMEM50A
TMEM60
TMSB10
TMX3
TNKS2
TOMM20
TOMM22
TOMM70
TOP1
TOPORS
TOR1A
TOR1B
TPP2
TPR
TRA2A
TRAF7
TRAPPC10
TRIAP1
TRIM4
TRIM8
TRNT1
TRPC4AP
TSNAX
TSPYL1
TSR1
TSR2
TSR3
TTC37
TTC9C
TTI1
TUBG1
TUBGCP3
TUFM
TUSC2
TUT1
TWF2
TXNDC12
TXNDC9
UBAC1
UBE2A
UBE2G2
UBE2J1
UBE2Q1
UBE2R2
UBE2Z
UBE3A
UBE3C
UBE4A
UBL3
UBL4A
UBQLN4
UBR2
UFC1
UFL1
UFM1
ULK1
UNC50
UPF2
UPF3B
UQCRH
URM1
UROD
USF3
USP1
USP12
USP39
USP4
USPL1
UTP3
UXT
VAMP3
VAMP5
VAMP7
VBP1
VHL
VIPAS39
VMA21
VPS16
VPS25
VPS26B
VPS26C
VPS36
VPS37B
VPS37C
VPS39
VPS52
VPS54
VPS72
WASL
WBP11
WBP4
WDFY1
WDR33
WDR45B
WDR55
WDR59
WDR75
WDR82
WHAMM
WRNIP1
XIAP
XPC
XRCC5
YARS
YIPF3
YIPF6
YJU2
YTHDF1
YWHAG
YY1
ZBTB18
ZC3H15
ZCCHC9
ZDHHC6
ZFP91
ZKSCAN1
ZMAT2
ZMIZ1
ZMPSTE24
ZMYM4
ZMYND19
ZNF146
ZNF22
ZNF33A
ZNF346
ZNF592
ZNF622
ZNF672
ZNF721
ZNF746
ZNF768
ZNF777
ZNF865
ZNHIT1
ZRANB1
ZRANB2
ZRSR2
ZSCAN21
ZYG11B
